# Supplementary material for: Public Health Measures During the COVID-19 Pandemic Reduce the Spread of Other Respiratory Infectious Diseases
Source: Front Public Health. 2021 Nov 10;9:771638. doi: 10.3389/fpubh.2021.771638 (PMC8631357; doi:10.3389/fpubh.2021.771638)
Supplement: Supplementary Figure 1 — The decreased incidence rate of the six respiratory infectious diseases owing to public health measure in 2020. [file Data_Sheet_1.ZIP]

Archive with 5 entries (5 files):
- SupplementaryFigure1.tif
- SupplementaryFigure2.tif
- Supplementary-Table-1.docx
- Supplementary-Table-2.docx
- Supplementary-Table-3.docx
